# Supplementary material for: RNA m5C oxidation by TET2 regulates chromatin state and leukaemogenesis
Source: Nature. 2024 Oct 2;634(8035):986–94. doi: 10.1038/s41586-024-07969-x (PMC11499264; doi:10.1038/s41586-024-07969-x)
Supplement: Supplementary file 3 — Summary of high-throughput sequencing samples. Antibodies and library sources were indicated. [file 41586_2024_7969_MOESM3_ESM.xlsx]

## Sheet: ATAC-seq
Table S1. Summary of sample information for high-through sequencing in this study.
Title	Organism	Tissue	Cell line	Cell type	Genotype	Library source	Replicate
mESC, WT, ATAC, r1, batch1	Mus musculus	embryos	mESC	mouse embronic stem cell	WT	genomic DNA	1
mESC, WT, ATAC, r2, batch1	Mus musculus	embryos	mESC	mouse embronic stem cell	WT	genomic DNA	2
mESC, WT, ATAC, r3, batch1	Mus musculus	embryos	mESC	mouse embronic stem cell	WT	genomic DNA	3
mESC, Tet2 KO, ATAC, r1, batch1	Mus musculus	embryos	mESC	mouse embronic stem cell	Tet2 KO	genomic DNA	1
mESC, Tet2 KO, ATAC, r2, batch1	Mus musculus	embryos	mESC	mouse embronic stem cell	Tet2 KO	genomic DNA	2
mESC, Tet2 KO, ATAC, r3, batch1	Mus musculus	embryos	mESC	mouse embronic stem cell	Tet2 KO	genomic DNA	3
mESC, WT; siNC, ATAC, r1, batch1	Mus musculus	embryos	mESC	mouse embronic stem cell	WT, siNC	genomic DNA	1
mESC, WT; siNC, ATAC, r2, batch1	Mus musculus	embryos	mESC	mouse embronic stem cell	WT, siNC	genomic DNA	2
mESC, WT; siNC, ATAC, r3, batch1	Mus musculus	embryos	mESC	mouse embronic stem cell	WT, siNC	genomic DNA	3
mESC, Tet2 KO; siNC, ATAC, r1, batch1	Mus musculus	embryos	mESC	mouse embronic stem cell	Tet2 KO, siNC	genomic DNA	1
mESC, Tet2 KO; siNC, ATAC, r2, batch1	Mus musculus	embryos	mESC	mouse embronic stem cell	Tet2 KO, siNC	genomic DNA	2
mESC, Tet2 KO; siNC, ATAC, r3, batch1	Mus musculus	embryos	mESC	mouse embronic stem cell	Tet2 KO, siNC	genomic DNA	3
mESC, Tet2 KO; siMbd6, ATAC, r1, batch1	Mus musculus	embryos	mESC	mouse embronic stem cell	Tet2 KO, siMbd6	genomic DNA	1
mESC, Tet2 KO; siMbd6, ATAC, r2, batch1	Mus musculus	embryos	mESC	mouse embronic stem cell	Tet2 KO, siMbd6	genomic DNA	2
mESC, Tet2 KO; siMbd6, ATAC, r3, batch1	Mus musculus	embryos	mESC	mouse embronic stem cell	Tet2 KO, siMbd6	genomic DNA	3
mESC, Tet2 KO; siNsun2, ATAC, r1, batch1	Mus musculus	embryos	mESC	mouse embronic stem cell	Tet2 KO, siNsun2	genomic DNA	1
mESC, Tet2 KO; siNsun2, ATAC, r2, batch1	Mus musculus	embryos	mESC	mouse embronic stem cell	Tet2 KO, siNsun2	genomic DNA	2
mESC, Tet2 KO; siNsun2, ATAC, r3, batch1	Mus musculus	embryos	mESC	mouse embronic stem cell	Tet2 KO, siNsun2	genomic DNA	3
mESC, WT, ATAC, r1, batch2	Mus musculus	embryos	mESC	mouse embronic stem cell	WT	genomic DNA	1
mESC, WT, ATAC, r2, batch2	Mus musculus	embryos	mESC	mouse embronic stem cell	WT	genomic DNA	2
mESC, WT, ATAC, r3, batch2	Mus musculus	embryos	mESC	mouse embronic stem cell	WT	genomic DNA	3
mESC, Pspc1 KO, ATAC, r1, batch2	Mus musculus	embryos	mESC	mouse embronic stem cell	Pspc1 KO	genomic DNA	1
mESC, Pspc1 KO, ATAC, r2, batch2	Mus musculus	embryos	mESC	mouse embronic stem cell	Pspc1 KO	genomic DNA	2
mESC, Pspc1 KO, ATAC, r3, batch2	Mus musculus	embryos	mESC	mouse embronic stem cell	Pspc1 KO	genomic DNA	3
mESC, Tet2 KO; EV, ATAC, r1, batch2	Mus musculus	embryos	mESC	mouse embronic stem cell	Tet2 KO, EV	genomic DNA	1
mESC, Tet2 KO; EV, ATAC, r2, batch2	Mus musculus	embryos	mESC	mouse embronic stem cell	Tet2 KO, EV	genomic DNA	2
mESC, Tet2 KO; EV, ATAC, r3, batch2	Mus musculus	embryos	mESC	mouse embronic stem cell	Tet2 KO, EV	genomic DNA	3
mESC, Tet2 KO; WT OE, ATAC, r1, batch2	Mus musculus	embryos	mESC	mouse embronic stem cell	Tet2 KO, TET2 WT OE	genomic DNA	1
mESC, Tet2 KO; WT OE, ATAC, r2, batch2	Mus musculus	embryos	mESC	mouse embronic stem cell	Tet2 KO, TET2 WT OE	genomic DNA	2
mESC, Tet2 KO; WT OE, ATAC, r3, batch2	Mus musculus	embryos	mESC	mouse embronic stem cell	Tet2 KO, TET2 WT OE	genomic DNA	3
mESC, Tet2 KO; HxD OE, ATAC, r1, batch2	Mus musculus	embryos	mESC	mouse embronic stem cell	Tet2 KO, TET2 HxD OE	genomic DNA	1
mESC, Tet2 KO; HxD OE, ATAC, r2, batch2	Mus musculus	embryos	mESC	mouse embronic stem cell	Tet2 KO, TET2 HxD OE	genomic DNA	2
mESC, Tet2 KO; HxD OE, ATAC, r3, batch2	Mus musculus	embryos	mESC	mouse embronic stem cell	Tet2 KO, TET2 HxD OE	genomic DNA	3
mHSPC, WT; shNC, ATAC, r1	Mus musculus	bone marrow	HSPC	hematopoietic stem and progenitor Lin-c-Kit+ (LK) cell	WT, shNC	genomic DNA	1
mHSPC, WT; shNC, ATAC, r2	Mus musculus	bone marrow	HSPC	hematopoietic stem and progenitor Lin-c-Kit+ (LK) cell	WT, shNC	genomic DNA	2
mHSPC, WT; shNC, ATAC, r3	Mus musculus	bone marrow	HSPC	hematopoietic stem and progenitor Lin-c-Kit+ (LK) cell	WT, shNC	genomic DNA	3
mHSPC, Tet2 KO; shNC, ATAC, r1	Mus musculus	bone marrow	HSPC	hematopoietic stem and progenitor Lin-c-Kit+ (LK) cell	Tet2 KO, shNC	genomic DNA	1
mHSPC, Tet2 KO; shNC, ATAC, r2	Mus musculus	bone marrow	HSPC	hematopoietic stem and progenitor Lin-c-Kit+ (LK) cell	Tet2 KO, shNC	genomic DNA	2
mHSPC, Tet2 KO; shNC, ATAC, r3	Mus musculus	bone marrow	HSPC	hematopoietic stem and progenitor Lin-c-Kit+ (LK) cell	Tet2 KO, shNC	genomic DNA	3
mHSPC, Tet2 KO; shMbd6, ATAC, r1	Mus musculus	bone marrow	HSPC	hematopoietic stem and progenitor Lin-c-Kit+ (LK) cell	Tet2 KO, shMbd6	genomic DNA	1
mHSPC, Tet2 KO; shMbd6, ATAC, r2	Mus musculus	bone marrow	HSPC	hematopoietic stem and progenitor Lin-c-Kit+ (LK) cell	Tet2 KO, shMbd6	genomic DNA	2
mHSPC, Tet2 KO; shMbd6, ATAC, r3	Mus musculus	bone marrow	HSPC	hematopoietic stem and progenitor Lin-c-Kit+ (LK) cell	Tet2 KO, shMbd6	genomic DNA	3
K562, WT; siNC, ATAC, r1	Homo sapiens	bone marrow	K562	lymphoblast cell	WT, siNC	genomic DNA	1
K562, WT; siNC, ATAC, r2	Homo sapiens	bone marrow	K562	lymphoblast cell	WT, siNC	genomic DNA	2
K562, WT; siNC, ATAC, r3	Homo sapiens	bone marrow	K562	lymphoblast cell	WT, siNC	genomic DNA	3
K562, TET2 KO; siNC, ATAC, r1	Homo sapiens	bone marrow	K562	lymphoblast cell	TET2 KO, siNC	genomic DNA	1
K562, TET2 KO; siNC, ATAC, r2	Homo sapiens	bone marrow	K562	lymphoblast cell	TET2 KO, siNC	genomic DNA	2
K562, TET2 KO; siNC, ATAC, r3	Homo sapiens	bone marrow	K562	lymphoblast cell	TET2 KO, siNC	genomic DNA	3
K562, TET2 KO; siMBD6; siNC, ATAC, r1	Homo sapiens	bone marrow	K562	lymphoblast cell	TET2 KO, siMBD6	genomic DNA	1
K562, TET2 KO; siMBD6; siNC, ATAC, r2	Homo sapiens	bone marrow	K562	lymphoblast cell	TET2 KO, siMBD6	genomic DNA	2
K562, TET2 KO; siMBD6; siNC, ATAC, r3	Homo sapiens	bone marrow	K562	lymphoblast cell	TET2 KO, siMBD6	genomic DNA	3
K562, TET2 KO; siNSUN2; siNC, ATAC, r1	Homo sapiens	bone marrow	K562	lymphoblast cell	TET2 KO, siNSUN2	genomic DNA	1
K562, TET2 KO; siNSUN2; siNC, ATAC, r2	Homo sapiens	bone marrow	K562	lymphoblast cell	TET2 KO, siNSUN2	genomic DNA	2
K562, TET2 KO; siNSUN2; siNC, ATAC, r3	Homo sapiens	bone marrow	K562	lymphoblast cell	TET2 KO, siNSUN2	genomic DNA	3

## Sheet: CUT&Tag-seq
Title	Organism	Tissue	Cell line	Cell type	Genotype	CUT&Tag antibody	Library source	Replicate
mESC, WT, BAP1, CUT&Tag, r1	Mus musculus	embryos	mESC	mouse embronic stem cell	WT	BAP (Santa Cruz, sc-28383)	genomic DNA	1
mESC, WT, BAP1, CUT&Tag, r2	Mus musculus	embryos	mESC	mouse embronic stem cell	WT	BAP (Santa Cruz, sc-28383)	genomic DNA	2
mESC, WT, H2AK119ub, CUT&Tag, r1	Mus musculus	embryos	mESC	mouse embronic stem cell	WT	H2AK119ub (CST, #8240S)	genomic DNA	1
mESC, WT, H2AK119ub, CUT&Tag, r2	Mus musculus	embryos	mESC	mouse embronic stem cell	WT	H2AK119ub (CST, #8240S)	genomic DNA	2
mESC, WT, H2AK119ub, CUT&Tag, r3	Mus musculus	embryos	mESC	mouse embronic stem cell	WT	H2AK119ub (CST, #8240S)	genomic DNA	3
mESC, Tet2 KO, H2AK119ub, CUT&Tag, r1	Mus musculus	embryos	mESC	mouse embronic stem cell	Tet2 KO	H2AK119ub (CST, #8240S)	genomic DNA	1
mESC, Tet2 KO, H2AK119ub, CUT&Tag, r2	Mus musculus	embryos	mESC	mouse embronic stem cell	Tet2 KO	H2AK119ub (CST, #8240S)	genomic DNA	2
mESC, Tet2 KO, H2AK119ub, CUT&Tag, r3	Mus musculus	embryos	mESC	mouse embronic stem cell	Tet2 KO	H2AK119ub (CST, #8240S)	genomic DNA	3
mESC, WT; siNC, H2AK119ub, CUT&Tag, r1	Mus musculus	embryos	mESC	mouse embronic stem cell	WT, siNC	H2AK119ub (CST, #8240S)	genomic DNA	1
mESC, WT; siNC, H2AK119ub, CUT&Tag, r2	Mus musculus	embryos	mESC	mouse embronic stem cell	WT, siNC	H2AK119ub (CST, #8240S)	genomic DNA	2
mESC, WT; siNC, H2AK119ub, CUT&Tag, r3	Mus musculus	embryos	mESC	mouse embronic stem cell	WT, siNC	H2AK119ub (CST, #8240S)	genomic DNA	3
mESC, Tet2 KO; siNC, H2AK119ub, CUT&Tag, r1	Mus musculus	embryos	mESC	mouse embronic stem cell	Tet2 KO, siNC	H2AK119ub (CST, #8240S)	genomic DNA	1
mESC, Tet2 KO; siNC, H2AK119ub, CUT&Tag, r2	Mus musculus	embryos	mESC	mouse embronic stem cell	Tet2 KO, siNC	H2AK119ub (CST, #8240S)	genomic DNA	2
mESC, Tet2 KO; siNC, H2AK119ub, CUT&Tag, r3	Mus musculus	embryos	mESC	mouse embronic stem cell	Tet2 KO, siNC	H2AK119ub (CST, #8240S)	genomic DNA	3
mESC, Tet2 KO; siMbd6, H2AK119ub, CUT&Tag, r1	Mus musculus	embryos	mESC	mouse embronic stem cell	Tet2 KO, siMbd6	H2AK119ub (CST, #8240S)	genomic DNA	1
mESC, Tet2 KO; siMbd6, H2AK119ub, CUT&Tag, r2	Mus musculus	embryos	mESC	mouse embronic stem cell	Tet2 KO, siMbd6	H2AK119ub (CST, #8240S)	genomic DNA	2
mESC, Tet2 KO; siMbd6, H2AK119ub, CUT&Tag, r3	Mus musculus	embryos	mESC	mouse embronic stem cell	Tet2 KO, siMbd6	H2AK119ub (CST, #8240S)	genomic DNA	3
mESC, Tet2 KO; siNsun2, H2AK119ub, CUT&Tag, r1	Mus musculus	embryos	mESC	mouse embronic stem cell	Tet2 KO, siNsun2	H2AK119ub (CST, #8240S)	genomic DNA	1
mESC, Tet2 KO; siNsun2, H2AK119ub, CUT&Tag, r2	Mus musculus	embryos	mESC	mouse embronic stem cell	Tet2 KO, siNsun2	H2AK119ub (CST, #8240S)	genomic DNA	2
mESC, Tet2 KO; siNsun2, H2AK119ub, CUT&Tag, r3	Mus musculus	embryos	mESC	mouse embronic stem cell	Tet2 KO, siNsun2	H2AK119ub (CST, #8240S)	genomic DNA	3
mHSPC, WT; shNC, H2AK119ub, CUT&Tag, r1	Mus musculus	bone marrow	HSPC	hematopoietic stem and progenitor Lin-c-Kit+ (LK) cell	WT, shNC	H2AK119ub (CST, #8240S)	genomic DNA	1
mHSPC, WT; shNC, H2AK119ub, CUT&Tag, r2	Mus musculus	bone marrow	HSPC	hematopoietic stem and progenitor Lin-c-Kit+ (LK) cell	WT, shNC	H2AK119ub (CST, #8240S)	genomic DNA	2
mHSPC, WT; shNC, H2AK119ub, CUT&Tag, r3	Mus musculus	bone marrow	HSPC	hematopoietic stem and progenitor Lin-c-Kit+ (LK) cell	WT, shNC	H2AK119ub (CST, #8240S)	genomic DNA	3
mHSPC, Tet2 KO; shNC, H2AK119ub, CUT&Tag, r1	Mus musculus	bone marrow	HSPC	hematopoietic stem and progenitor Lin-c-Kit+ (LK) cell	Tet2 KO, shNC	H2AK119ub (CST, #8240S)	genomic DNA	1
mHSPC, Tet2 KO; shNC, H2AK119ub, CUT&Tag, r2	Mus musculus	bone marrow	HSPC	hematopoietic stem and progenitor Lin-c-Kit+ (LK) cell	Tet2 KO, shNC	H2AK119ub (CST, #8240S)	genomic DNA	2
mHSPC, Tet2 KO; shNC, H2AK119ub, CUT&Tag, r3	Mus musculus	bone marrow	HSPC	hematopoietic stem and progenitor Lin-c-Kit+ (LK) cell	Tet2 KO, shNC	H2AK119ub (CST, #8240S)	genomic DNA	3
mHSPC, Tet2 KO; shMbd6, H2AK119ub, CUT&Tag, r1	Mus musculus	bone marrow	HSPC	hematopoietic stem and progenitor Lin-c-Kit+ (LK) cell	Tet2 KO, shMbd6	H2AK119ub (CST, #8240S)	genomic DNA	1
mHSPC, Tet2 KO; shMbd6, H2AK119ub, CUT&Tag, r2	Mus musculus	bone marrow	HSPC	hematopoietic stem and progenitor Lin-c-Kit+ (LK) cell	Tet2 KO, shMbd6	H2AK119ub (CST, #8240S)	genomic DNA	2
mHSPC, Tet2 KO; shMbd6, H2AK119ub, CUT&Tag, r3	Mus musculus	bone marrow	HSPC	hematopoietic stem and progenitor Lin-c-Kit+ (LK) cell	Tet2 KO, shMbd6	H2AK119ub (CST, #8240S)	genomic DNA	3
K562, WT; siNC, H2AK119ub, CUT&Tag, r1	Homo sapiens	bone marrow	K562	lymphoblast cell	WT, siNC	H2AK119ub (CST, #8240S)	genomic DNA	1
K562, WT; siNC, H2AK119ub, CUT&Tag, r2	Homo sapiens	bone marrow	K562	lymphoblast cell	WT, siNC	H2AK119ub (CST, #8240S)	genomic DNA	2
K562, WT; siNC, H2AK119ub, CUT&Tag, r3	Homo sapiens	bone marrow	K562	lymphoblast cell	WT, siNC	H2AK119ub (CST, #8240S)	genomic DNA	3
K562, TET2 KO; siNC, H2AK119ub, CUT&Tag, r1	Homo sapiens	bone marrow	K562	lymphoblast cell	TET2 KO, siNC	H2AK119ub (CST, #8240S)	genomic DNA	1
K562, TET2 KO; siNC, H2AK119ub, CUT&Tag, r2	Homo sapiens	bone marrow	K562	lymphoblast cell	TET2 KO, siNC	H2AK119ub (CST, #8240S)	genomic DNA	2
K562, TET2 KO; siNC, H2AK119ub, CUT&Tag, r3	Homo sapiens	bone marrow	K562	lymphoblast cell	TET2 KO, siNC	H2AK119ub (CST, #8240S)	genomic DNA	3
K562, TET2 KO; siMBD6, H2AK119ub, CUT&Tag, r1	Homo sapiens	bone marrow	K562	lymphoblast cell	TET2 KO, siMBD6	H2AK119ub (CST, #8240S)	genomic DNA	1
K562, TET2 KO; siMBD6, H2AK119ub, CUT&Tag, r2	Homo sapiens	bone marrow	K562	lymphoblast cell	TET2 KO, siMBD6	H2AK119ub (CST, #8240S)	genomic DNA	2
K562, TET2 KO; siMBD6, H2AK119ub, CUT&Tag, r3	Homo sapiens	bone marrow	K562	lymphoblast cell	TET2 KO, siMBD6	H2AK119ub (CST, #8240S)	genomic DNA	3
K562, TET2 KO; siNSUN2, H2AK119ub, CUT&Tag, r1	Homo sapiens	bone marrow	K562	lymphoblast cell	TET2 KO, siNSUN2	H2AK119ub (CST, #8240S)	genomic DNA	1
K562, TET2 KO; siNSUN2, H2AK119ub, CUT&Tag, r2	Homo sapiens	bone marrow	K562	lymphoblast cell	TET2 KO, siNSUN2	H2AK119ub (CST, #8240S)	genomic DNA	2
K562, TET2 KO; siNSUN2, H2AK119ub, CUT&Tag, r3	Homo sapiens	bone marrow	K562	lymphoblast cell	TET2 KO, siNSUN2	H2AK119ub (CST, #8240S)	genomic DNA	3

## Sheet: caRNA-seq
Title	Organism	Tissue	Cell line	Cell type	Genotype	Library source	Replicate
K562, TET2WT siNC, caRNA, r1	Homo sapiens	bone marrow	K562	lymphoblast cell	WT, siNC	chromatin-associated RNA	1
K562, TET2WT siNC, caRNA, r2	Homo sapiens	bone marrow	K562	lymphoblast cell	WT, siNC	chromatin-associated RNA	2
K562, TET2WT siNC, caRNA, r3	Homo sapiens	bone marrow	K562	lymphoblast cell	WT, siNC	chromatin-associated RNA	3
K562, TETWT siMBD6, caRNA, r1	Homo sapiens	bone marrow	K562	lymphoblast cell	WT, siMBD6	chromatin-associated RNA	1
K562, TETWT siMBD6, caRNA, r2	Homo sapiens	bone marrow	K562	lymphoblast cell	WT, siMBD6	chromatin-associated RNA	2
K562, TETWT siMBD6, caRNA, r3	Homo sapiens	bone marrow	K562	lymphoblast cell	WT, siMBD6	chromatin-associated RNA	3
K562, TET2KO siNC, caRNA, r1	Homo sapiens	bone marrow	K562	lymphoblast cell	TET2 KO, siNC	chromatin-associated RNA	1
K562, TET2KO siNC, caRNA, r2	Homo sapiens	bone marrow	K562	lymphoblast cell	TET2 KO, siNC	chromatin-associated RNA	2
K562, TET2KO siNC, caRNA, r3	Homo sapiens	bone marrow	K562	lymphoblast cell	TET2 KO, siNC	chromatin-associated RNA	3
K562, TET2KO siMBD6, caRNA, r1	Homo sapiens	bone marrow	K562	lymphoblast cell	TET2 KO, siMBD6	chromatin-associated RNA	1
K562, TET2KO siMBD6, caRNA, r2	Homo sapiens	bone marrow	K562	lymphoblast cell	TET2 KO, siMBD6	chromatin-associated RNA	2
K562, TET2KO siMBD6, caRNA, r3	Homo sapiens	bone marrow	K562	lymphoblast cell	TET2 KO, siMBD6	chromatin-associated RNA	3
mESC, WT; siNC, caRNA, RNA, r1	Mus musculus	embryos	mESC	mouse embronic stem cell	WT, siNC	chromatin-associated RNA	1
mESC, WT; siNC, caRNA, RNA, r2	Mus musculus	embryos	mESC	mouse embronic stem cell	WT, siNC	chromatin-associated RNA	2
mESC, WT; siNC, caRNA, RNA, r3	Mus musculus	embryos	mESC	mouse embronic stem cell	WT, siNC	chromatin-associated RNA	3
mESC, WT; siNsun2, caRNA, RNA, r1	Mus musculus	embryos	mESC	mouse embronic stem cell	WT, siNsun2	chromatin-associated RNA	1
mESC, WT; siNsun2, caRNA, RNA, r2	Mus musculus	embryos	mESC	mouse embronic stem cell	WT, siNsun2	chromatin-associated RNA	2
mESC, WT; siNsun2, caRNA, RNA, r3	Mus musculus	embryos	mESC	mouse embronic stem cell	WT, siNsun2	chromatin-associated RNA	3
mESC, Tet2 KO; siNC, caRNA, RNA, r1	Mus musculus	embryos	mESC	mouse embronic stem cell	Tet2 KO, siNC	chromatin-associated RNA	1
mESC, Tet2 KO; siNC, caRNA, RNA, r2	Mus musculus	embryos	mESC	mouse embronic stem cell	Tet2 KO, siNC	chromatin-associated RNA	2
mESC, Tet2 KO; siNC, caRNA, RNA, r3	Mus musculus	embryos	mESC	mouse embronic stem cell	Tet2 KO, siNC	chromatin-associated RNA	3
mESC, Tet2 KO; siNsun2, caRNA, RNA, r1	Mus musculus	embryos	mESC	mouse embronic stem cell	Tet2 KO, siNsun2	chromatin-associated RNA	1
mESC, Tet2 KO; siNsun2, caRNA, RNA, r2	Mus musculus	embryos	mESC	mouse embronic stem cell	Tet2 KO, siNsun2	chromatin-associated RNA	2
mESC, Tet2 KO; siNsun2, caRNA, RNA, r3	Mus musculus	embryos	mESC	mouse embronic stem cell	Tet2 KO, siNsun2	chromatin-associated RNA	3
mESC, WT, caRNA, RNA, r1	Mus musculus	embryos	mESC	mouse embronic stem cell	WT	chromatin-associated RNA	1
mESC, WT, caRNA, RNA, r2	Mus musculus	embryos	mESC	mouse embronic stem cell	WT	chromatin-associated RNA	2
mESC, WT, caRNA, RNA, r3	Mus musculus	embryos	mESC	mouse embronic stem cell	WT	chromatin-associated RNA	3
mESC, Pspc1 KO, caRNA, RNA, r1	Mus musculus	embryos	mESC	mouse embronic stem cell	Pspc1 KO	chromatin-associated RNA	1
mESC, Pspc1 KO, caRNA, RNA, r2	Mus musculus	embryos	mESC	mouse embronic stem cell	Pspc1 KO	chromatin-associated RNA	2
mESC, Pspc1 KO, caRNA, RNA, r3	Mus musculus	embryos	mESC	mouse embronic stem cell	Pspc1 KO	chromatin-associated RNA	3
mESC, Tet2 KO; EV, caRNA, RNA, r1	Mus musculus	embryos	mESC	mouse embronic stem cell	Tet2 KO, EV	chromatin-associated RNA	1
mESC, Tet2 KO; EV OE, caRNA, RNA, r2	Mus musculus	embryos	mESC	mouse embronic stem cell	Tet2 KO, EV	chromatin-associated RNA	2
mESC, Tet2 KO; EV OE, caRNA, RNA, r3	Mus musculus	embryos	mESC	mouse embronic stem cell	Tet2 KO, EV	chromatin-associated RNA	3
mESC, Tet2 KO; WT OE, caRNA, RNA, r1	Mus musculus	embryos	mESC	mouse embronic stem cell	Tet2 KO, WT OE	chromatin-associated RNA	1
mESC, Tet2 KO; WT OE, caRNA, RNA, r2	Mus musculus	embryos	mESC	mouse embronic stem cell	Tet2 KO, WT OE	chromatin-associated RNA	2
mESC, Tet2 KO; WT OE, caRNA, RNA, r3	Mus musculus	embryos	mESC	mouse embronic stem cell	Tet2 KO, WT OE	chromatin-associated RNA	3
mESC, Tet2 KO; HxD OE, caRNA, RNA, r1	Mus musculus	embryos	mESC	mouse embronic stem cell	Tet2 KO, HxD OE	chromatin-associated RNA	1
mESC, Tet2 KO; HxD OE, caRNA, RNA, r2	Mus musculus	embryos	mESC	mouse embronic stem cell	Tet2 KO, HxD OE	chromatin-associated RNA	2
mESC, Tet2 KO; HxD OE, caRNA, RNA, r3	Mus musculus	embryos	mESC	mouse embronic stem cell	Tet2 KO, HxD OE	chromatin-associated RNA	3

## Sheet: caRNA m5C MeRIP-seq
Title	Organism	Tissue	Cell line	Cell type	Genotype	MeRIP antibody	Library source	Replicate
mESC, WT, caRNA, m5C-IP, MeRIP, r1	Mus musculus	embryos	mESC	mouse embronic stem cell	WT	m5C (Diagenode, #MAb-081-100)	chromatin-associated RNA	1
mESC, WT, caRNA, m5C-IP, MeRIP, r2	Mus musculus	embryos	mESC	mouse embronic stem cell	WT	m5C (Diagenode, #MAb-081-100)	chromatin-associated RNA	2
mESC, WT, caRNA, m5C-IP, MeRIP, r3	Mus musculus	embryos	mESC	mouse embronic stem cell	WT	m5C (Diagenode, #MAb-081-100)	chromatin-associated RNA	3
mESC, Tet2 KO, caRNA, m5C-IP, MeRIP, r1	Mus musculus	embryos	mESC	mouse embronic stem cell	Tet2 KO	m5C (Diagenode, #MAb-081-100)	chromatin-associated RNA	1
mESC, Tet2 KO, caRNA, m5C-IP, MeRIP, r2	Mus musculus	embryos	mESC	mouse embronic stem cell	Tet2 KO	m5C (Diagenode, #MAb-081-100)	chromatin-associated RNA	2
mESC, Tet2 KO, caRNA, m5C-IP, MeRIP, r3	Mus musculus	embryos	mESC	mouse embronic stem cell	Tet2 KO	m5C (Diagenode, #MAb-081-100)	chromatin-associated RNA	3
K562, WT, caRNA, m5C-IP, MeRIP, r1	Homo sapiens	bone marrow	K562	lymphoblast cell	WT	m5C (Diagenode, #MAb-081-100)	chromatin-associated RNA	1
K562, WT, caRNA, m5C-IP, MeRIP, r2	Homo sapiens	bone marrow	K562	lymphoblast cell	WT	m5C (Diagenode, #MAb-081-100)	chromatin-associated RNA	2
K562, WT, caRNA, m5C-IP, MeRIP, r3	Homo sapiens	bone marrow	K562	lymphoblast cell	WT	m5C (Diagenode, #MAb-081-100)	chromatin-associated RNA	3
K562, TET2 KO, caRNA, m5C-IP, MeRIP, r1	Homo sapiens	bone marrow	K563	lymphoblast cell	TET2 KO	m5C (Diagenode, #MAb-081-100)	chromatin-associated RNA	1
K562, TET2 KO, caRNA, m5C-IP, MeRIP, r2	Homo sapiens	bone marrow	K563	lymphoblast cell	TET2 KO	m5C (Diagenode, #MAb-081-100)	chromatin-associated RNA	2
K562, TET2 KO, caRNA, m5C-IP, MeRIP, r3	Homo sapiens	bone marrow	K563	lymphoblast cell	TET2 KO	m5C (Diagenode, #MAb-081-100)	chromatin-associated RNA	3

## Sheet: CLIP-seq
Title	Organism	Tissue	Cell line	Cell type	Genotype	CLIP antibody	Library source	Replicate
mESC, Flag-MBD5, CLIP, r1	Mus musculus	embryos	mESC	mouse embronic stem cell	Flag tagged MBD5	Flag (Abcam, #ab205606)	total RNA	1
mESC, Flag-MBD5, CLIP, r2	Mus musculus	embryos	mESC	mouse embronic stem cell	Flag tagged MBD5	Flag (Abcam, #ab205606)	total RNA	2
mESC, Flag-MBD5, Input, r1	Mus musculus	embryos	mESC	mouse embronic stem cell	Flag tagged MBD5	none	total RNA	1
mESC, Flag-MBD5, Input, r2	Mus musculus	embryos	mESC	mouse embronic stem cell	Flag tagged MBD5	none	total RNA	2
mESC, Flag-MBD6, CLIP, r1	Mus musculus	embryos	mESC	mouse embronic stem cell	Flag tagged MBD6	Flag (Abcam, #ab205606)	total RNA	1
mESC, Flag-MBD6, CLIP, r2	Mus musculus	embryos	mESC	mouse embronic stem cell	Flag tagged MBD6	Flag (Abcam, #ab205606)	total RNA	2
mESC, Flag-MBD6, Input, r1	Mus musculus	embryos	mESC	mouse embronic stem cell	Flag tagged MBD6	none	total RNA	1
mESC, Flag-MBD6, Input, r2	Mus musculus	embryos	mESC	mouse embronic stem cell	Flag tagged MBD6	none	total RNA	2

## Sheet: nascent RNA-seq
Title	Organism	Tissue	Cell line	Cell type	Genotype	EU treatment time	Library source	Replicate
mESC, Tet2 WT, nascentRNA, 10m, r1	Mus musculus	embryos	mESC	mouse embronic stem cell	WT	10min	total RNA	1
mESC, Tet2 WT, nascentRNA, 10m, r2	Mus musculus	embryos	mESC	mouse embronic stem cell	WT	10min	total RNA	2
mESC, Tet2 WT, nascentRNA, 10m, r3	Mus musculus	embryos	mESC	mouse embronic stem cell	WT	10min	total RNA	3
mESC, Tet2 WT, nascentRNA, 20m, r1	Mus musculus	embryos	mESC	mouse embronic stem cell	WT	20min	total RNA	1
mESC, Tet2 WT, nascentRNA, 20m, r2	Mus musculus	embryos	mESC	mouse embronic stem cell	WT	20min	total RNA	2
mESC, Tet2 WT, nascentRNA, 20m, r3	Mus musculus	embryos	mESC	mouse embronic stem cell	WT	20min	total RNA	3
mESC, Tet2 WT, nascentRNA, 40m, r1	Mus musculus	embryos	mESC	mouse embronic stem cell	WT	40min	total RNA	1
mESC, Tet2 WT, nascentRNA, 40m, r2	Mus musculus	embryos	mESC	mouse embronic stem cell	WT	40min	total RNA	2
mESC, Tet2 WT, nascentRNA, 40m, r3	Mus musculus	embryos	mESC	mouse embronic stem cell	WT	40min	total RNA	3
mESC, Tet2 KO, nascentRNA, 10m, r1	Mus musculus	embryos	mESC	mouse embronic stem cell	Tet2 KO	10min	total RNA	1
mESC, Tet2 KO, nascentRNA, 10m, r2	Mus musculus	embryos	mESC	mouse embronic stem cell	Tet2 KO	10min	total RNA	2
mESC, Tet2 KO, nascentRNA, 10m, r3	Mus musculus	embryos	mESC	mouse embronic stem cell	Tet2 KO	10min	total RNA	3
mESC, Tet2 KO, nascentRNA, 20m, r1	Mus musculus	embryos	mESC	mouse embronic stem cell	Tet2 KO	20min	total RNA	1
mESC, Tet2 KO, nascentRNA, 20m, r2	Mus musculus	embryos	mESC	mouse embronic stem cell	Tet2 KO	20min	total RNA	2
mESC, Tet2 KO, nascentRNA, 20m, r3	Mus musculus	embryos	mESC	mouse embronic stem cell	Tet2 KO	20min	total RNA	3
mESC, Tet2 KO, nascetnRNA, 40m, r1	Mus musculus	embryos	mESC	mouse embronic stem cell	Tet2 KO	40min	total RNA	1
mESC, Tet2 KO, nascentRNA, 40m, r2	Mus musculus	embryos	mESC	mouse embronic stem cell	Tet2 KO	40min	total RNA	2
mESC, Tet2 KO, nascentRNA, 40m, r3	Mus musculus	embryos	mESC	mouse embronic stem cell	Tet2 KO	40min	total RNA	3

## Sheet: RNA-seq
Title	Organism	Tissue	Cell line	Cell type	Genotype	Library source	Replicate
mLK, Tet2 WT, totalRNA, r1	Mus musculus	bone marrow	LK	hematopoietic stem and progenitor Lin-c-Kit+ (LK) cell	WT	total RNA	1
mLK, Tet2 WT, totalRNA, r2	Mus musculus	bone marrow	LK	hematopoietic stem and progenitor Lin-c-Kit+ (LK) cell	WT	total RNA	2
mLK, Tet2 WT, totalRNA, r3	Mus musculus	bone marrow	LK	hematopoietic stem and progenitor Lin-c-Kit+ (LK) cell	WT	total RNA	3
mLK, Tet2 KO, totalRNA, r1	Mus musculus	bone marrow	LK	hematopoietic stem and progenitor Lin-c-Kit+ (LK) cell	Tet2 KO	total RNA	1
mLK, Tet2 KO, totalRNA, r2	Mus musculus	bone marrow	LK	hematopoietic stem and progenitor Lin-c-Kit+ (LK) cell	Tet2 KO	total RNA	2
mLK, Tet2 KO, totalRNA, r3	Mus musculus	bone marrow	LK	hematopoietic stem and progenitor Lin-c-Kit+ (LK) cell	Tet2 KO	total RNA	3
mLK, ASO NC, totalRNA, r1	Mus musculus	bone marrow	LK	hematopoietic stem and progenitor Lin-c-Kit+ (LK) cell	control ASO	total RNA	1
mLK, ASO NC, totalRNA, r2	Mus musculus	bone marrow	LK	hematopoietic stem and progenitor Lin-c-Kit+ (LK) cell	control ASO	total RNA	2
mLK, ASO NC, totalRNA, r3	Mus musculus	bone marrow	LK	hematopoietic stem and progenitor Lin-c-Kit+ (LK) cell	control ASO	total RNA	3
mLK, ASO IAP, totalRNA, r1	Mus musculus	bone marrow	LK	hematopoietic stem and progenitor Lin-c-Kit+ (LK) cell	IAP ASO	total RNA	1
mLK, ASO IAP, totalRNA, r2	Mus musculus	bone marrow	LK	hematopoietic stem and progenitor Lin-c-Kit+ (LK) cell	IAP ASO	total RNA	2
mLK, ASO IAP, totalRNA, r3	Mus musculus	bone marrow	LK	hematopoietic stem and progenitor Lin-c-Kit+ (LK) cell	IAP ASO	total RNA	3
K562, TET2WT siNC, mRNA, r1	Homo sapiens	bone marrow	K562	lymphoblast cell	WT, siNC	polyA RNA	1
K562, TET2WT siNC, mRNA, r2	Homo sapiens	bone marrow	K562	lymphoblast cell	WT, siNC	polyA RNA	2
K562, TET2WT siNC, mRNA, r3	Homo sapiens	bone marrow	K562	lymphoblast cell	WT, siNC	polyA RNA	3
K562, TET2WT siMBD6, mRNA, r1	Homo sapiens	bone marrow	K562	lymphoblast cell	WT, siMBD6	polyA RNA	1
K562, TET2WT siMBD6, mRNA, r2	Homo sapiens	bone marrow	K562	lymphoblast cell	WT, siMBD7	polyA RNA	2
K562, TET2WT siMBD6, mRNA, r3	Homo sapiens	bone marrow	K562	lymphoblast cell	WT, siMBD8	polyA RNA	3
K562, TET2KO siNC, mRNA, r1	Homo sapiens	bone marrow	K562	lymphoblast cell	TET2 KO, siNC	polyA RNA	1
K562, TET2KO siNC, mRNA, r2	Homo sapiens	bone marrow	K562	lymphoblast cell	TET2 KO, siNC	polyA RNA	2
K562, TET2KO siNC, mRNA, r3	Homo sapiens	bone marrow	K562	lymphoblast cell	TET2 KO, siNC	polyA RNA	3
K562, TET2KO siMBD6, mRNA, r1	Homo sapiens	bone marrow	K562	lymphoblast cell	TET2 KO, siMBD6	polyA RNA	1
K562, TET2KO siMBD6, mRNA, r2	Homo sapiens	bone marrow	K562	lymphoblast cell	TET2 KO, siMBD7	polyA RNA	2
K562, TET2KO siMBD6, mRNA, r3	Homo sapiens	bone marrow	K562	lymphoblast cell	TET2 KO, siMBD8	polyA RNA	3

## Sheet: caRNA UBS amplicon-seq
Title	Organism	Tissue	Cell line	Cell type	Genotype	Library source	Replicate
mESC, WT, caRNA, UBS Amplicon, r1	Mus musculus	embryos	mESC	mouse embronic stem cell	WT	chromatin-associated RNA	1
mESC, WT, caRNA, UBS Amplicon, r2	Mus musculus	embryos	mESC	mouse embronic stem cell	WT	chromatin-associated RNA	2
mESC, WT, caRNA, UBS Amplicon, r3	Mus musculus	embryos	mESC	mouse embronic stem cell	WT	chromatin-associated RNA	3
mESC, Tet2 KO, caRNA, UBS Amplicon, r1	Mus musculus	embryos	mESC	mouse embronic stem cell	Tet2 KO	chromatin-associated RNA	1
mESC, Tet2 KO, caRNA, UBS Amplicon, r2	Mus musculus	embryos	mESC	mouse embronic stem cell	Tet2 KO	chromatin-associated RNA	2
mESC, Tet2 KO, caRNA, UBS Amplicon, r3	Mus musculus	embryos	mESC	mouse embronic stem cell	Tet2 KO	chromatin-associated RNA	3

## Sheet: MeDIP-seq
Title	Organism	Tissue	Cell line	Cell type	Genotype	MeRIP antibody	Library source	Replicate
mESC, WT; siNC, DNA, 5mC-IP, MeDIP, r1	Mus musculus	embryos	mESC	mouse embronic stem cell	WT, siNC	m5C (Diagenode, #MAb-081-100)	genomic DNA	1
mESC, WT; siNC, DNA, 5mC-IP, MeDIP, r2	Mus musculus	embryos	mESC	mouse embronic stem cell	WT, siNC	m5C (Diagenode, #MAb-081-100)	genomic DNA	2
mESC, WT; siNC, DNA, 5mC-IP, MeDIP, r3	Mus musculus	embryos	mESC	mouse embronic stem cell	WT, siNC	m5C (Diagenode, #MAb-081-100)	genomic DNA	3
mESC, WT; siNsun2, DNA, 5mC-IP, MeDIP, r1	Mus musculus	embryos	mESC	mouse embronic stem cell	WT, siNsun2	m5C (Diagenode, #MAb-081-100)	genomic DNA	1
mESC, WT; siNsun2, DNA, 5mC-IP, MeDIP, r2	Mus musculus	embryos	mESC	mouse embronic stem cell	WT, siNsun2	m5C (Diagenode, #MAb-081-100)	genomic DNA	2
mESC, WT; siNsun2, DNA, 5mC-IP, MeDIP, r3	Mus musculus	embryos	mESC	mouse embronic stem cell	WT, siNsun2	m5C (Diagenode, #MAb-081-100)	genomic DNA	3
mESC, Tet2 KO; siNC, DNA, 5mC-IP, MeDIP, r1	Mus musculus	embryos	mESC	mouse embronic stem cell	Tet2 KO, siNC	m5C (Diagenode, #MAb-081-100)	genomic DNA	1
mESC, Tet2 KO; siNC, DNA, 5mC-IP, MeDIP, r2	Mus musculus	embryos	mESC	mouse embronic stem cell	Tet2 KO, siNC	m5C (Diagenode, #MAb-081-100)	genomic DNA	2
mESC, Tet2 KO; siNC, DNA, 5mC-IP, MeDIP, r3	Mus musculus	embryos	mESC	mouse embronic stem cell	Tet2 KO, siNC	m5C (Diagenode, #MAb-081-100)	genomic DNA	3
mESC, Tet2 KO; siNsun2, DNA, 5mC-IP, MeDIP, r1	Mus musculus	embryos	mESC	mouse embronic stem cell	Tet2 KO, siNsun2	m5C (Diagenode, #MAb-081-100)	genomic DNA	1
mESC, Tet2 KO; siNsun2, DNA, 5mC-IP, MeDIP, r2	Mus musculus	embryos	mESC	mouse embronic stem cell	Tet2 KO, siNsun2	m5C (Diagenode, #MAb-081-100)	genomic DNA	2
mESC, Tet2 KO; siNsun2, DNA, 5mC-IP, MeDIP, r3	Mus musculus	embryos	mESC	mouse embronic stem cell	Tet2 KO, siNsun2	m5C (Diagenode, #MAb-081-100)	genomic DNA	3
mESC, WT, DNA, 5mC-IP, MeDIP, r1	Mus musculus	embryos	mESC	mouse embronic stem cell	WT	m5C (Diagenode, #MAb-081-100)	genomic DNA	1
mESC, WT, DNA, 5mC-IP, MeDIP, r2	Mus musculus	embryos	mESC	mouse embronic stem cell	WT	m5C (Diagenode, #MAb-081-100)	genomic DNA	2
mESC, WT, DNA, 5mC-IP, MeDIP, r3	Mus musculus	embryos	mESC	mouse embronic stem cell	WT	m5C (Diagenode, #MAb-081-100)	genomic DNA	3
mESC, Pspc1 KO, DNA, 5mC-IP, MeDIP, r1	Mus musculus	embryos	mESC	mouse embronic stem cell	Pspc1 KO	m5C (Diagenode, #MAb-081-100)	genomic DNA	1
mESC, Pspc1 KO, DNA, 5mC-IP, MeDIP, r2	Mus musculus	embryos	mESC	mouse embronic stem cell	Pspc1 KO	m5C (Diagenode, #MAb-081-100)	genomic DNA	2
mESC, Pspc1 KO, DNA, 5mC-IP, MeDIP, r3	Mus musculus	embryos	mESC	mouse embronic stem cell	Pspc1 KO	m5C (Diagenode, #MAb-081-100)	genomic DNA	3
