# Supplementary material for: RNA m5C oxidation by TET2 regulates chromatin state and leukaemogenesis
Source: Nature. 2024 Oct 2;634(8035):986–94. doi: 10.1038/s41586-024-07969-x (PMC11499264; doi:10.1038/s41586-024-07969-x)
Supplement: Supplementary file 4 — Sequences of qPCR primers, siRNAs, oligo nucleotides, antisense oligos and guide RNAs. Experiment type and references were indicated. [file 41586_2024_7969_MOESM4_ESM.xlsx]

## Sheet: S2
Data S2: Sequences of qPCR primers,siRNAs, oligo nucleotides, antisense oligos (ASOs), and guide RNAs (gRNAs)
Experiment type	Name	Sequence (5' to 3')	Note	Reference
ATAC-see	Tn5ME-A-ATTO590	5'-/5ATTO590N/-TCGTCGGCAGCGTCAGATGTGTATAAGAGACAG-3'		Chen, X., Shen, Y., Draper, W. et al. ATAC-see reveals the accessible genome by transposase-mediated imaging and sequencing. Nat Methods 13, 1013–1020 (2016). https://doi.org/10.1038/nmeth.4031
	Tn5ME-B-ATTO590	5'-/5ATTO590N/-GTCTCGTGGGCTCGGAGATGTGTATAAGAGACAG-3'
	Tn5MErev	/5Phos/CTGTCTCTTATACACATCT	used for annealing
EMSA	p1-C	/56-FAM/TATGACCTGCGGTATGACCTGCGGTATGACCTGCGG
	p1-m5C	/56-FAM/TATGAC/iMe-dC/TGCGGTATGAC/iMe-dC/TGCGGTATGAC/iMe-dC/TGCGG
	p1-hm5C	/56-FAM/TATGAC/i5HydMe-dC/TGCGGTATGAC/i5HydMe-dC/TGCGGTATGAC/i5HydMe-dC/TGCGG
	p1-rev	CCGCAGGTCATACCGCAGGTCATACCGCAGGTCATA	for annealing to produce double-stranded probes
Gene silencing by siRNA	siCtrl			Qiagen AllStars Negative control
	simNsun2-1		SI01331687	Qiagen siRNA
	simNsun2-3		SI01331701	Qiagen siRNA
	simDNMT2-1		SI02669891	Qiagen siRNA
	simDNMT2-2		SI02689883	Qiagen siRNA
	simMBD5		SI04942448	Qiagen siRNA
	siNSUN2		Dharmacon: L-018217-01-0005	Dharmacon siRNA mix (4 individual siRNAs)
	siMBD5		Dharmacon: L-027190-01-0005	Dharmacon siRNA mix (4 individual siRNAs)
	siMBD6-1		Dharmacon: L-015157-01-0005	Dharmacon siRNA mix (4 individual siRNAs)
	siMBD6-2		Dharmacon: J-015157-09-0002	Dharmacon siRNA
	simMBD6		Dharmacon: L-049319-01-0005	Dharmacon siRNA mix (4 individual siRNAs)
qPCR	Fluc-F	GTGGACTTGGACACCGGTAAG	For m5C modified spike-in qPCR in m5C-MeRIP
	Fluc-R	TCGTCCTCGTCCCAGTAGGCG	For m5C modified spike-in qPCR in m5C-MeRIP
	Rluc-F	ATGGCTTCCAAGGTGTACGA	For unmodified spike-in qPCR in m5C-MeRIP
	Rluc-R	AAGGAGTCCAGCACGTTCATTTG	For unmodified spike-in qPCR in m5C-MeRIP
	mNSUN2-F	TTAACCCGAACCACAGAAGGAA
	mNSUN2-R	CCCAGTGTTAATGACCTTCATCT
	hHPRT1-F	TGACACTGGCAAAACAATGCA		Wang, X., Lu, Z., Gomez, A. et al. N6-methyladenosine-dependent regulation of messenger RNA stability. Nature 505, 117–120 (2014). https://doi.org/10.1038/nature12730
	hHPRT1-R	GGTCCTTTTCACCAGCAAGCT
	mHoxd13-F	TCGGCAACGGTTACTACAGC
	mHoxd13-R	TGTACTTCTCCACCGGGAAA
	mHPRT1-F	CTGGTGAAAAGGACCTCTCGAAG
	mHPRT1-R	CCAGTTTCACTAATGACACAAACG
	hGAPDH-F	GTCTCCTCTGACTTCAACAGCG
	hGAPDH-R	ACCACCCTGTTGCTGTAGCCAA
	mGAPDH-F	CATCACTGCCACCCAGAAGACTG
	mGAPDH-R	ATGCCAGTGAGCTTCCCGTTCAG
	mTET2-F	ACCTGGCTACTGTCATTGCTCC
	mTET2-R	TGCAGTGACTCCTGAGAATGGC
	hTET2-F	GCTTACCGAGACGCTGAGGAAA
	hTET2-R	AGAGAAGGAGGCACCACAGGTT
	mLINE-F	AGTGCAGAGTTCTATCAGACCTTC		Guallar, D., Bi, X., Pardavila, J.A. et al. RNA-dependent chromatin targeting of TET2 for endogenous retrovirus control in pluripotent stem cells. Nat Genet 50, 443–451 (2018). https://doi.org/10.1038/s41588-018-0060-9
	mLINE-R	AACCTACTTGGTCAGGATGGATG
	mSINE-F	GAGCACCTGACTGCTCTTCC
	mSINE-R	ACACACCAGAAGAGGGCATC
	mIAP-F	TCAAGGACAGGGTATTGTTG
	mIAP-R	TCGGGTGAGTCTTTCTGGTAT
	MERVL-F	ATCTCCTGGCACCTGGTATG
	MERVL-R	AGAAGAAGGCATTTGCCAGA
	mMusD-F	GATTGGTGGAAGTTTAGCTAGCAT
	mMusD-R	TAGCATTCTCATAAGCCAATTGCAT
	mActb-F	ACCAACTGGGACGACATGGAGAAG
	mActb-R	TACGACCAGAGGCATACAGGGACA
	hNsun2-F	ACCTGGCTCAAAGACCACACAG
	hNsun2-R	TGGCTTGATGGACGAGCAGGTA
	hMBD5-F	CCACTCCAGTGATACCAAACAGC
	hMBD5-R	CAGTGGTGACTATGACGCCATC
	mMBD5-F	TCAGTCGGGCATGGCTTTAGGA
	mMBD5-R	TATGGAGGACGGCAGGCTTGAA
	hMBD6-F	TCCAGTGTCACCACGGCAACTA
	IAP5-F	CGGGTCGCGGTAATAAAGGT	For fragment RT-qPCR of IAP, amplicon 1
	IAP5-R	TGGGGAACGAGAGTACCAGT	For fragment RT-qPCR of IAP, amplicon 1
	IAP1-F	GGAGGAAGAAGCAGCCCATT	For fragment RT-qPCR of IAP, amplicon 2
	IAP1-R	AGCCGTGGAAGAAATCTGGG	For fragment RT-qPCR of IAP, amplicon 2
	IAP2-F	CAAGACTGGCTCAGGGTCTG	For fragment RT-qPCR of IAP, amplicon 3
	IAP2-R	CTTGTGGGTCTTCCTGGGTC	For fragment RT-qPCR of IAP, amplicon 3
	IAP3-F	CCCTCGTCTTGGTGATGTCC	For fragment RT-qPCR of IAP, amplicon 4
	IAP3-R	CACCGTCATTGGGAGTGGAA	For fragment RT-qPCR of IAP, amplicon 4
	IAP4-F	GGACCTGTCCCTGACCAAAG	For fragment RT-qPCR of IAP, amplicon 5
	IAP4-R	GCCAGCGACCTATTGCCTAA	For fragment RT-qPCR of IAP, amplicon 5
	hMBD6-R	GCTGGTCAGTGAAGACAGGTCA
	mMBD6-F	TGTGCGAGAAGGTGCTGTGTAC
	mMBD6-R	TAAGTGGACACTCCAGACCGCA
	mMALAT1_F	CTAGCACTTGGGAGGCAGAG
	mMALAT1_R	GACAGGGTTTCTCTGTGTAGCC
m5C MeRIP validation	m5CMeRIP-70pc	TGACTGAATCGGACACAAGCGGGGCGTCCCAGATGATGCGGCGATCTGGGCTTCCCGAGCTTGCCCGCAATGGGAAGTCACGAAGGTGCTATAGTGAGTCGTATTA	For IVT template generation
	m5CMeRIP-50pc	TGACTGAATCGGACACAAGCGTTGCGTCACAGATGATGCGGCGATCTAGACTTCTACGAGCTTGATATCAATGGGAAGTCACGAAGGTGCTATAGTGAGTCGTATTA	For IVT template generation
	m5CMeRIP-30pc	TGACTGAATCGGACACAAGCTTAATACATTCTCGACGATTACGATCTATTAGGAAATGATCGATTTATAATGGGAAGTCACGAAGGTGCTATAGTGAGTCGTATTA	For IVT template generation
	T7forward	TAATACGACTCACTATAG	For double-stranded region annealing
ASO	MERVL	/52MOErA/*/i2MOErC/*/i2MOErC/*/i2MOErA/*/i2MOErT/*/i2MOErT/*/i2MOErA/*/i2MOErC/*/i2MOErT/*/i2MOErG/*/i2MOErG/*/i2MOErG/*/i2MOErT/*/i2MOErA/*/i2MOErT/*/i2MOErG/*/i2MOErT/*/i2MOErT/* /i2MOErA/*/i2MOErT//3Cy5Sp/	For ASO transfection in mESCs and HSPCs
	IAPEz	/52MOErA/*/i2MOErG/*/i2MOErT/*/i2MOErT/*/i2MOErG/*/i2MOErA/*/i2MOErA/*/i2MOErT/*/i2MOErC/*/i2MOErC/*/i2MOErT/*/i2MOErT/*/i2MOErC/*/i2MOErT/*/i2MOErT/*/i2MOErA/*/i2MOErA/*/i2MOErC/*/i2MOErA/*/i2MOErG/*/i2MOErT/*/i2MOErC/*/i2MOErT/*/i2MOErG/*/i2MOErC/*/i2MOErT/*/i2MOErT/*/i2MOErT/*/i2MOErA/*/i2MOErC/*/i2MOErG/*/i2MOErG/*/i2MOErG/*/i2MOErA/*/i2MOErA/*/i2MOErC//3Cy5Sp/	For ASO transfection in mESCs and HSPCs
	NC	/52MOErG/*/i2MOErC/*/i2MOErG/*/i2MOErA/*/i2MOErC/*/i2MOErT/*/i2MOErA/*/i2MOErT/*/i2MOErA/*/i2MOErC/*/i2MOErG/*/i2MOErC/*/i2MOErG/*/i2MOErC/*/i2MOErA/*/i2MOErA/*/i2MOErT/*/i2MOErA/* /i2MOErT/*/i2MOErG//3Cy5Sp/	For ASO transfection in mESCs and HSPCs
gRNA	IAPEz	CCCGCAGTTCTGGTTCTGGAATG	target sequence:gttcccgtaaagcagactgttaagaaggattcaact which bears the major m5C methylation site on IAPEz RNA

## Sheet: S3
Data S3: Sequences of oligos for amplicon sequencing
universal p5 primer	AATGATACGGCGACCACCGAGATCTACACACACTCTTTCCCTACACGACGCTCTTCCG
# of amplicon	Repeat subfamily name	Final RT primer sequence	Final p5 primer sequence
a1	IAPEz-int	AGACGTGTGCTCTTCCGATCTNNNNNNNTCCCCAACTAAAAAATTCTAAATTC	TTCCCTACACGACGCTCTTCCGATCTGGTGTAAGGAAGATTTTTTATTTTA
a2	IAPEz-int	AGACGTGTGCTCTTCCGATCTNNNNNNNTTACAAACCAACTCAACAAGTTC	TTCCCTACACGACGCTCTTCCGATCTTAGAGAGGAATAAAGGAAAATATAATAGG
a3	MERVL	AGACGTGTGCTCTTCCGATCTNNNNNNNAACCAAATCATACCATTATAAATTTC	TTCCCTACACGACGCTCTTCCGATCTGTTGGAGATAAGGTGATTTTAGTTA
a4	MERVL	AGACGTGTGCTCTTCCGATCTNNNNNNNACCTTACAATAAAAATTTCTATTTAATTTTCTA	TTCCCTACACGACGCTCTTCCGATCTAGGTTTTAGATATAAGTAAATGATT
a5	MMETn-int	AGACGTGTGCTCTTCCGATCTNNNNNNNAACAAAAATTATATCATTAATAACACCACA	TTCCCTACACGACGCTCTTCCGATCTTATTTTTGTTGTTATTGTAAGG
a6	ETnERV-int	AGACGTGTGCTCTTCCGATCTNNNNNNNACAAAACCTAAACAAAAATTATATCA	TTCCCTACACGACGCTCTTCCGATCTGTTATTGTAAGGTGTTTTTAGGT
a7	MTA	AGACGTGTGCTCTTCCGATCTNNNNNNNTATCTTAATCAAAATTTCTATTCCTAC	TTCCCTACACGACGCTCTTCCGATCTGATTTTTTTTGGTGATGAATAGTA
a8	MTC	AGACGTGTGCTCTTCCGATCTNNNNNNNCTACAAACTTACCTACAACCCAATC	TTCCCTACACGACGCTCTTCCGATCTTGTGTTGGTTAGTTTTATGTTAATT
a9	MuLV-int	AGACGTGTGCTCTTCCGATCTNNNNNNNTATCCCTTTTCTTTACAATAAACAC	TTCCCTACACGACGCTCTTCCGATCTGAGAAATGAGTAAGTTTTTGGTTAT
a10	RLTR10	AGACGTGTGCTCTTCCGATCTNNNNNNNACATTTATTCAATCCTATTTCTTCT	TTCCCTACACGACGCTCTTCCGATCTTGTGGATGGGAATTGAGAGTATAAA
a11	B1_Mm	AGACGTGTGCTCTTCCGATCTNNNNNNNTTTTATTTTTTCAAAACAAAATTTC	TTCCCTACACGACGCTCTTCCGATCTTAGTATTTGGGAGGTAGAGGTAGGT
a12	B2_Mm1t	AGACGTGTGCTCTTCCGATCTNNNNNNNACAAATAATTATAAACCACCATATA	TTCCCTACACGACGCTCTTCCGATCTGGGGTTGGTGAGATGGTTTAGTGG
a13	B2_Mm1a	AGACGTGTGCTCTTCCGATCTNNNNNNNCAAATCTCATTACAAATAATTATAA	TTCCCTACACGACGCTCTTCCGATCTGTTTAGTGGGTAAGAGTATTTGATT
a14	B2_Mm2	AGACGTGTGCTCTTCCGATCTNNNNNNNACCACCATATAATTACTAAAAATTA	TTCCCTACACGACGCTCTTCCGATCTGGGGTTGGAGAGATGGTTTAGTGGT
a15	L1MdTf	AGACGTGTGCTCTTCCGATCTNNNNNNNTACTATAACTTAAACCACCTCCCCA	TTCCCTACACGACGCTCTTCCGATCTGAATAGGTGGAAGTATAGAGGTGT
a16	L1MdTf	AGACGTGTGCTCTTCCGATCTNNNNNNNCCTATTCAAACTAATTTCCTAAATT	TTCCCTACACGACGCTCTTCCGATCTGTTATTTTTTGGATTGGAGGATAG
a17	L1MdA	AGACGTGTGCTCTTCCGATCTNNNNNNNCACTTTAAATTTTCTTTATTATATC	TTCCCTACACGACGCTCTTCCGATCTTTTTAAAGAAAAGTAGGAAAATATA
a18	L1MdV	AGACGTGTGCTCTTCCGATCTNNNNNNNTCTATAATTCCTAATTTCTTTCCTA	TTCCCTACACGACGCTCTTCCGATCTGTGATGGAATTGAATAAAATTATTT
a19	L1MdF	AGACGTGTGCTCTTCCGATCTNNNNNNNCCAAAACAAAACCTTTCCCAAAAACT	TTCCCTACACGACGCTCTTCCGATCTGGTTTTGGGATTTTGTTGAATTTAG
a20	L1MdGf	AGACGTGTGCTCTTCCGATCTNNNNNNNTATTCTATTACTAATACTAACATCT	TTCCCTACACGACGCTCTTCCGATCTATATTAGATTTAAAAAGGGAAGTA
